# Supplementary material for: Crohn’s disease-associated AIEC inhibiting intestinal epithelial cell-derived exosomal let-7b expression regulates macrophage polarization to exacerbate intestinal fibrosis
Source: Gut Microbes. 2023 Mar 21;15(1):2193115. doi: 10.1080/19490976.2023.2193115 (PMC10038049; doi:10.1080/19490976.2023.2193115)
Supplement: Supplemental Material [file KGMI_A_2193115_SM6628.zip]

Archive with 6 entries (6 files):
- 2.fully_revised_no_link_Methods_supply_Gutmicrobe.docx
- FigS1_revision_publish.tif
- FigS2_revision_publish.tif
- FigS3_revision_publish.tif
- FigS4_revision_publish.tif
- FigS5_revision_publish.tif
